# Supplementary material for: The WHO South-East Asia Region Nutrient Profile Model Is Quite Appropriate for India: An Exploration of 31,516 Food Products
Source: Nutrients. 2021 Aug 15;13(8):2799. doi: 10.3390/nu13082799 (PMC8400900; doi:10.3390/nu13082799)
Supplement: Supplementary file 1 [file nutrients-13-02799-s001.zip › Table S1.xlsx]

## Sheet: Sheet1
Number and proportion of packaged food and beverage products meeting criteria for regulation
under the SEARO nutrient profile model, by SEARO category.
(of those with sufficient nutrient info)
			Meets SEARO Criteria for at least one nutrient threshold		Meets Criteria for Nutrient Threshold
					Total Sugar		Free Sugar		Total Fat		Saturated Fat		Sodium		Calories		Non-nutritive Sweetener
SEARO CATEGORY	SEARO_Category_name	N_UPCS	N_SEARO_NPM	Pct_SEARO_NPM	n	%	n	%	n	%	n	%	n	%	n	%	n	%
1	Confectionary	1377	1368	99.346	1312	95.2796	.	.	1198	87.0007	.	.	.	.	1342	97.458	103	7.48
2	Fine bakery wares	667	667	100	632	94.7526	.	.	654	98.051	.	.	295	44.2279	664	99.55	54	8.096
3	Bread and ordinary bakery wares	184	123	66.848	37	20.1087	.	.	39	21.1957	.	.	100	54.3478	.	.	0	0
4	Cereals	1008	377	37.401	314	31.1508	.	.	173	17.1627	.	.	84	8.3333	.	.	32	3.1746
5A	Potato, cereal or starch-based (from roots, tuber, or legumes) and animal based (from skin)	1312	1312	100	.	.	957	72.9421	1183	90.1677	.	.	1268	96.6463	1312	100	10	0.7622
5B	Processed nuts	478	454	94.979	.	.	411	85.9833	.	.	.	.	314	65.6904	.	.	3	0.6276
6A	Juices	235	180	76.596	148	62.9787	139	59.1489	.	.	.	.	.	.	.	.	7	2.9787
6B	Milk and dairy based drinks	228	169	74.123	.	.	163	71.4912	1	0.4386	.	.	.	.	.	.	24	10.5263
6C	Water- based flavoured drink	783	691	88.25	653	83.3972	.	.	.	.	.	.	7	0.894	.	.	76	9.7063
6D	Coffee, coffee substitutes, tea, herbal infusions	1418	132	9.309	127	8.9563	.	.	.	.	.	.	.	.	.	.	10	0.7052
6E	Cereal, grain, tree nut-based beverages	155	61	39.355	53	34.1935	.	.	.	.	.	.	2	1.2903	.	.	10	6.4516
7	Frozen dairy based desserts and edible ices	128	123	96.094	111	86.7188	.	.	91	71.0938	.	.	4	3.125	75	58.594	5	3.9063
8	Curded dairy based desserts	111	105	94.595	103	92.7928	.	.	23	20.7207	.	.	10	9.009	70	63.063	2	1.8018
9	Cheese and analogues	200	178	89	.	.	112	56	150	75	.	.	114	57	.	.	0	0
10	Composite foods (Prepared foods)	160	114	71.25	0	0	.	.	52	32.5	36	22.5	103	64.375	.	.	0	0
11	Fats and oils, and fat emulsions	204	84	41.176	.	.	.	.	.	.	81	39.7059	20	9.8039	.	.	0	0
12	Pasta and noodles and like products	9	3	33.333	.	.	.	.	0	0	.	.	3	33.3333	.	.	0	0
13	Fresh and frozen meat, poultry, game, fish and seafood products	20	4	20	.	.	.	.	4	20	.	.	.	.	.	.	0	0
14A	Processed meat, poultry and game products	61	59	96.721	.	.	.	.	48	78.6885	.	.	50	81.9672	.	.	0	0
14B	Processed fish and seafood products	61	43	70.492	.	.	.	.	28	45.9016	12	19.6721	34	55.7377	.	.	2	3.2787
15	Fresh and frozen fruits and vegetables, and legumes	14	0	0	.	.	.	.	.	.	.	.	.	.	.	.	0	0
16	Processed fruits and vegetables	849	255	30.035	.	.	.	.	.	.	.	.	239	28.1508	.	.	19	2.2379
17	Solid-form soybean products	6	1	16.667	1	16.6667	.	.	0	0	.	.	.	.	.	.	0	0
18	Sauces, dips, and dressings	833	682	81.873	238	28.5714	.	.	234	28.0912	.	.	628	75.3902	.	.	4	0.4802
	Total	10501	7185	68.422	3729	35.5109	1782	16.9698	3878	36.9298	129	1.2285	3275	31.1875	3463	32.978	361	3.4378
Gray cells indicate nutrient is not applicable for that SEARO category
